# Supplementary material for: Reliable Fabrication of Graphene Nanostructure Based on e-Beam Irradiation of PMMA/Copper Composite Structure
Source: Materials (Basel). 2021 Aug 17;14(16):4634. doi: 10.3390/ma14164634 (PMC8401420; doi:10.3390/ma14164634)
Supplement: Supplementary file 1 [file materials-14-04634-s001.zip]

Archive with 1 entries (1 files):
- materials-1330377-supplementary.pdf
